# Supplementary material for: Bacon: a comprehensive computational benchmarking framework for evaluating targeted chromatin conformation capture-specific methodologies
Source: Genome Biol. 2022 Jan 21;23:30. doi: 10.1186/s13059-021-02597-4 (PMC8780810; doi:10.1186/s13059-021-02597-4)
Supplement: Supplementary file 2 — Additional file 2: Table S6. Statistics of experimental datasets and simulation datasets. [file 13059_2021_2597_MOESM2_ESM.xlsx]

## Sheet: ChIA-PET
1. ChIA-PET Experimental datasets
Dataset_ID	Technique	Source	Organism	Biosample	Chip antibody	Platform	read length	Replication	Total reads	UV Rate
dataset_1	ChIA-PET	GSE59395	Homo sapiens	GM12878	RAD21	Illumina HiSeq 2000	100bp	rep1	225434403	7.17%±1.16%
dataset_1	ChIA-PET	GSE59395	Homo sapiens	GM12878	RAD21	Illumina HiSeq 2000	100bp	rep2	138472402	13.43%±4.52%
dataset_2	ChIA-PET	ENCSR000BZY	Homo sapiens	K562	POLR2A	Illumina Genome Analyzer I	37bp	rep1	37889691	2.81%±0.69%
dataset_2	ChIA-PET	ENCSR000BZY	Homo sapiens	K562	POLR2A	Illumina Genome Analyzer I	37bp	rep2	37685853	3.77%±1.21%
dataset_3	ChIA-PET	GSE57911	Mus musculus	Embryonic stem cells (ESCs)	SMC1	Illumina HiSeq 2000	100bp	rep1	121653525	18.70%±7.80%
dataset_3	ChIA-PET	GSE57911	Mus musculus	Embryonic stem cells (ESCs)	SMC1	Illumina HiSeq 2000	100bp	rep2	176705499	22.95%±13.60%
dataset_4	ChIA-PET	GSE99520	Mus musculus	Embryonic stem cells (ESCs)	YY1	Illumina HiSeq 2500	125bp	rep1	93421381	12.08%±11.10%
dataset_4	ChIA-PET	GSE99520	Mus musculus	Embryonic stem cells (ESCs)	YY1	Illumina HiSeq 2500	125bp	rep2	89597703	11.75%±5.68%
dataset_4	ChIA-PET	GSE99520	Mus musculus	Embryonic stem cells (ESCs)	YY1	Illumina HiSeq 2500	125bp	rep3	180356015	15.75%±10.34%
dataset_5	ChIA-PET	GSE39495	Homo sapiens	K562	CTCF	Illumina Genome Analyzer	37bp	rep1	195436387	3.23%±0.40%
dataset_5	ChIA-PET	GSE39495	Homo sapiens	K562	CTCF	Illumina Genome Analyzer	37bp	rep2	230172522	5.11%±0.66%
dataset_6	ChIA-PET	ENCSR000BZZ	Homo sapiens	MCF-7	ESR1	Illumina Genome Analyzer	37bp	rep1	26170257	9.50%±0.77%
dataset_6	ChIA-PET	ENCSR000BZZ	Homo sapiens	MCF-7	ESR1	Illumina Genome Analyzer	37bp	rep2	27470055	13.26%±1.57%
dataset_6	ChIA-PET	ENCSR000BZZ	Homo sapiens	MCF-7	ESR1	Illumina Genome Analyzer	37bp	rep3	187182822	14.02%±1.20%
dataset_7	ChIA-PET	GSE59395	Homo sapiens	K562	H3K27ac	Illumina HiSeq 2000	100bp	rep1	177322797	20.09%±7.90%
dataset_7	ChIA-PET	GSE59395	Homo sapiens	K562	H3K27ac	Illumina HiSeq 2000	100bp	rep2	165109173	13.34%±2.90%
dataset_8	ChIA-PET	ENCSR000FDD	Homo sapiens	K562	H3K4me1	Illumina HiSeq 2000	100bp	rep1	162190720	21.01%±8.87%
dataset_8	ChIA-PET	ENCSR000FDD	Homo sapiens	K562	H3K4me1	Illumina HiSeq 2000	100bp	rep2	148997533	18.24%±1.46%
dataset_9	ChIA-PET	ENCSR000FDE	Homo sapiens	K562	H3K4me2	Illumina HiSeq 2000	100bp	rep1	133923924	16.00%±3.87%
dataset_9	ChIA-PET	ENCSR000FDE	Homo sapiens	K562	H3K4me2	Illumina HiSeq 2000	100bp	rep2	168742629	17.24%±1.55%
dataset_10	ChIA-PET	ENCSR000FDF	Homo sapiens	K562	H3K4me3	Illumina HiSeq 2000	100bp	rep1	150470693	19.49%±2.08%
dataset_10	ChIA-PET	ENCSR000FDF	Homo sapiens	K562	H3K4me3	Illumina HiSeq 2000	100bp	rep2	164584679	12.11%±8.42%

## Sheet: HiChIP
2. HiChIP Experimental datasets
Dataset_ID	Technique	Source	Organism	Biosample	Chip antibody	Platform	read length	Replication	Total reads	UV Rate
dataset_11	HiChIP	GSE99519	Homo sapiens	K562	YY1	Illumina HiSeq 2500	125bp	rep1	47949493	58.87%±4.50%
dataset_11	HiChIP	GSE99519	Homo sapiens	K562	YY1	Illumina HiSeq 2500	125bp	rep2	31106021	59.18%±8.20%
dataset_12	HiChIP	GSE137849	Homo sapiens	HeLa-S3	CTCF	HiSeq X Ten	150bp	rep1	265369901	49.43%±3.46%
dataset_12	HiChIP	GSE137849	Homo sapiens	HeLa-S3	CTCF	HiSeq X Ten	150bp	rep2	132757996	45.67%±9.23%
dataset_13	HiChIP	GSE153013	Homo sapiens	PAEC	LSS	Illumina NovaSeq 6000	101bp	rep1	206956610	45.42±6.71%
dataset_13	HiChIP	GSE153013	Homo sapiens	PAEC	LSS	Illumina NovaSeq 6000	101bp	rep2	212946493	44.31±5.09%
dataset_13	HiChIP	GSE153013	Homo sapiens	PAEC	LSS	Illumina NovaSeq 6000	101bp	rep3	206663717	43.88±4.56%
dataset_14	HiChIP	GSE153013	Homo sapiens	PAEC	ST	Illumina NovaSeq 6000	101bp	rep1	153148104	43.59±6.11%
dataset_14	HiChIP	GSE153013	Homo sapiens	PAEC	ST	Illumina NovaSeq 6000	101bp	rep2	211415596	47.12±4.89%
dataset_14	HiChIP	GSE153013	Homo sapiens	PAEC	ST	Illumina NovaSeq 6000	101bp	rep3	215149090	43.16±4.55%
dataset_15	HiChIP	GSE80820	Mus musculus	Embryonic stem cells (ESCs)	SMC1	Illumina HiSeq 4000	150bp	rep1	158615491	47.81%±8.30%
dataset_15	HiChIP	GSE80820	Mus musculus	Embryonic stem cells (ESCs)	SMC1	Illumina HiSeq 4000	150bp	rep2	152692390	49.91%±7.25%
dataset_15	HiChIP	GSE80820	Mus musculus	Embryonic stem cells (ESCs)	SMC1	Illumina HiSeq 4000	150bp	rep3	125092224	49.59%±7.08%
dataset_15	HiChIP	GSE80820	Mus musculus	Embryonic stem cells (ESCs)	SMC1	Illumina HiSeq 4000	150bp	rep4	148671713	48.15%±8.17%
dataset_16	HiChIP	GSE153884	Mus musculus	Embryonic stem cells (ESCs)	FGFR1	Illumina NextSeq 500	150bp	rep1	30059273	42.73±1.96%
dataset_16	HiChIP	GSE153884	Mus musculus	Embryonic stem cells (ESCs)	FGFR1	Illumina NextSeq 500	150bp	rep2	29883671	45.43±5.78%
dataset_17	HiChIP	GSE112717	Mus musculus	erythroblast	Gata1	Illumina NextSeq 500	150bp	rep1	219367612	41.04±8.23%
dataset_17	HiChIP	GSE112717	Mus musculus	erythroblast	Gata1	Illumina NextSeq 500	150bp	rep2	310236431	42.34±6.56%
dataset_18	HiChIP	GSE113339	Mus musculus	Embryonic stem cells (ESCs)	Klf4	Illumina HiSeq 2500	51bp	rep1	65922708	53.85±9.55%
dataset_18	HiChIP	GSE113339	Mus musculus	Embryonic stem cells (ESCs)	Klf4	Illumina HiSeq 2500	51bp	rep2	36407823	54.12±4.33%
dataset_18	HiChIP	GSE113339	Mus musculus	Embryonic stem cells (ESCs)	Klf4	Illumina HiSeq 2500	51bp	rep3	56424624	51.77±6.35%
dataset_18	HiChIP	GSE113339	Mus musculus	Embryonic stem cells (ESCs)	Klf4	Illumina HiSeq 2500	51bp	rep4	78739240	58.98±10.20%
dataset_19	HiChIP	GSE101498	Homo sapiens	K562	H3K27ac	Illumina NextSeq 500	150bp	rep1	213165389	54.61%±6.54%
dataset_19	HiChIP	GSE101498	Homo sapiens	K562	H3K27ac	Illumina NextSeq 500	150bp	rep2	255907950	52.08%±8.39%
dataset_19	HiChIP	GSE101498	Homo sapiens	K562	H3K27ac	Illumina NextSeq 500	150bp	rep3	278162951	51.22%±3.95%
dataset_20	HiChIP	GSE159629	Mus musculus	BMDMs	H3K4me3	Illumina NextSeq 500	75bp	rep1	176299685	44.56%±2.74%
dataset_20	HiChIP	GSE159629	Mus musculus	BMDMs	H3K4me3	Illumina NextSeq 500	75bp	rep2	132694133	48.12%±5.90%
dataset_21	HiChIP	GSE160656	Mus musculus	Embryonic stem cells (ESCs)	H3K27me3	Illumina NovaSeq 6000	150bp	rep1	125658865	39.53±7.54%
dataset_21	HiChIP	GSE160656	Mus musculus	Embryonic stem cells (ESCs)	H3K27me3	Illumina NovaSeq 6000	150bp	rep2	185136953	42.55±8.21%
dataset_22	HiChIP	GSE141113	Mus musculus	AML12	H3K9me3	HiSeq X Ten	150bp	rep1	89865681	47.90±2.78%
dataset_22	HiChIP	GSE141113	Mus musculus	AML12	H3K9me3	HiSeq X Ten	150bp	rep2	169996887	49.02±9.33%

## Sheet: Simulation
3. Simulation datasets
Dataset_ID	Technique	Organism	Chip antibody	Chip Coverage	valid pairs counts
dataset_1	Simulation ChIA-PET	Homo sapiens	H3K27ac	>50%	3177275
dataset_2	Simulation ChIA-PET	Homo sapiens	YY1	>50%	7641386
dataset_3	Simulation ChIA-PET	Homo sapiens	CTCF	>50%	5884241
dataset_4	Simulation HiChIP	Homo sapiens	H3K27ac	>50%	19648308
dataset_5	Simulation HiChIP	Homo sapiens	YY1	>50%	11249974
dataset_6	Simulation HiChIP	Homo sapiens	CTCF	>50%	16667032
