# Supplementary material for: Bacon: a comprehensive computational benchmarking framework for evaluating targeted chromatin conformation capture-specific methodologies
Source: Genome Biol. 2022 Jan 21;23:30. doi: 10.1186/s13059-021-02597-4 (PMC8780810; doi:10.1186/s13059-021-02597-4)
Supplement: Supplementary file 3 — Additional file 3: Table S7. Evaluation results of ACC in ChIA-PET datasets. [file 13059_2021_2597_MOESM3_ESM.xlsx]

## Sheet: dataset_1
ACC evaluation for ChIA-PET dataset_1: GM12878-RAD21
Significant Gold standard loops: 20,051 [anchor1_count>5, anchor2_count>5, pvalue<0.05, fdr<0.05]
Round 1
		TP	FP	FN	TN	PPV	TPR	Accuracy
ChIA-PET Tool	ChIAPoP	18864	61	1187	19990	0.9967	0.9408	0.9688
	mango	18421	98	1630	19953	0.9947	0.9187	0.9569
	CPT2	4479	1	15572	20050	0.9997	0.2233	0.6116
	CPTv3	16373	40	3678	20011	0.9975	0.8165	0.9072
	CID	17800	34	2251	20017	0.998	0.8877	0.7632
	cLoops	10699	142	9352	19909	0.9869	0.5335	0.943
Round 2
		TP	FP	FN	TN	PPV	TPR	Accuracy
ChIA-PET Tool	ChIAPoP	18864	72	1187	19979	0.9961	0.9408	0.9686
	mango	18421	99	1630	19952	0.9946	0.9187	0.9568
	CPT2	4479	3	15572	20048	0.9993	0.2233	0.6116
	CPTv3	16373	42	3678	20009	0.9974	0.8165	0.9072
	CID	17800	34	2251	20017	0.998	0.8877	0.7632
	cLoops	10699	143	9352	19908	0.9868	0.5335	0.943
Round 3
		TP	FP	FN	TN	PPV	TPR	Accuracy
ChIA-PET Tool	ChIAPoP	18864	69	1187	19982	0.9963	0.9408	0.9686
	mango	18421	104	1630	19947	0.9943	0.9187	0.9567
	CPT2	4479	4	15572	20047	0.9991	0.2233	0.6115
	CPTv3	16373	41	3678	20010	0.9975	0.8165	0.9072
	CID	17800	30	2251	20021	0.9983	0.8877	0.7633
	cLoops	10699	140	9352	19911	0.987	0.5335	0.9431

## Sheet: dataset_2
ACC evaluation for ChIA-PET dataset_2: K562-POLR2A
Significant Gold standard loops: 9,994 [anchor1_count>5, anchor2_count>5, pvalue<0.05, fdr<0.05]
Round 1
		TP	FP	FN	TN	PPV	TPR	Accuracy
ChIA-PET Tool	ChIAPoP	3783	60	6211	9934	0.9843	0.3785	0.6862
	mango	187	0	9807	9994	1	0.0187	0.5093
	CPT2	400	0	9594	9994	1	0.04	0.52
	CPTv3	0	0	9994	9994	0	0	0.5
	CID	108	0	9886	9994	1	0.0108	0.5054
	cLoops	1132	0	8862	9994	1	0.1132	0.5566
Round 2
		TP	FP	FN	TN	PPV	TPR	Accuracy
ChIA-PET Tool	ChIAPoP	3783	67	6211	9927	0.9825	0.3785	0.6859
	mango	187	0	9807	9994	1	0.0187	0.5093
	CPT2	400	0	9594	9994	1	0.04	0.52
	CPTv3	0	0	9994	9994	0	0	0.5
	CID	108	0	9886	9994	1	0.0108	0.5054
	cLoops	1132	0	8862	9994	1	0.1132	0.5566
Round 3
		TP	FP	FN	TN	PPV	TPR	Accuracy
ChIA-PET Tool	ChIAPoP	3783	63	6211	9931	0.9836	0.3785	0.6861
	mango	187	1	9807	9993	0.9946	0.0187	0.5093
	CPT2	400	0	9594	9994	1	0.04	0.52
	CPTv3	0	0	9994	9994	0	0	0.5
	CID	108	0	9886	9994	1	0.0108	0.5054
	cLoops	1132	0	8862	9994	1	0.1132	0.5566

## Sheet: dataset_3
ACC evaluation for ChIA-PET dataset_3: Embryonic stem cells (ESCs)-SMC1
Significant Gold standard loops: 23,835 [anchor1_count>5, anchor2_count>5, pvalue<0.05, fdr<0.05]
Round 1
		TP	FP	FN	TN	PPV	TPR	Accuracy
ChIA-PET Tool	ChIAPoP	2760	62	21075	23773	0.978	0.1157	0.5565
	mango	2268	34	21567	23801	0.9852	0.0951	0.5468
	CPT2	2581	75	21254	23760	0.9717	0.1082	0.5525
	CPTv3	2192	68	21643	23767	0.9699	0.0919	0.5445
	CID	504	3	23331	23832	0.994	0.0211	0.5105
	cLoops	890	10	22945	23825	0.9888	0.0373	0.5184
Round 2
		TP	FP	FN	TN	PPV	TPR	Accuracy
ChIA-PET Tool	ChIAPoP	2760	59	21075	23776	0.979	0.1157	0.5566
	mango	2268	34	21567	23801	0.9852	0.0951	0.5468
	CPT2	2581	86	21254	23749	0.9677	0.1082	0.5523
	CPTv3	2192	66	21643	23769	0.9707	0.0919	0.5445
	CID	504	5	23331	23830	0.9901	0.0211	0.5104
	cLoops	890	12	22945	23823	0.9866	0.0373	0.5184
Round 3
		TP	FP	FN	TN	PPV	TPR	Accuracy
ChIA-PET Tool	ChIAPoP	2760	65	21075	23770	0.9769	0.1157	0.5565
	mango	2268	37	21567	23798	0.9839	0.0951	0.5468
	CPT2	2581	92	21254	23743	0.9655	0.1082	0.5522
	CPTv3	2192	73	21643	23762	0.9677	0.0919	0.5444
	CID	504	4	23331	23831	0.9921	0.0211	0.5104
	cLoops	890	11	22945	23824	0.9877	0.0373	0.5184

## Sheet: dataset_4
ACC evaluation for ChIA-PET dataset_4: Embryonic stem cells (ESCs)-YY1
Significant Gold standard loops: 40,302 [anchor1_count>5, anchor2_count>5, pvalue<0.05, fdr<0.05]
Round 1
		TP	FP	FN	TN	PPV	TPR	Accuracy
ChIA-PET Tool	ChIAPoP	14	0	40288	40302	1	0.0003	0.5001
	mango	3	70	40299	40232	0.041	0	0.4991
	CPT2	0	0	40302	40302	0	0	0.5
	CPTv3	24	402	40278	39900	0.0563	0.0005	0.4953
	CID	0	0	40302	40302	0	0	0.5
	cLoops	1	177	40301	40125	0.0056	0	0.4978
Round 2
		TP	FP	FN	TN	PPV	TPR	Accuracy
ChIA-PET Tool	ChIAPoP	14	0	40288	40302	1	0.0003	0.5001
	mango	3	75	40299	40227	0.0384	0	0.4991
	CPT2	0	0	40302	40302	0	0	0.5
	CPTv3	24	339	40278	39963	0.0661	0.0005	0.496
	CID	0	0	40302	40302	0	0	0.5
	cLoops	1	214	40301	40088	0.0046	0	0.4973
Round 3
		TP	FP	FN	TN	PPV	TPR	Accuracy
ChIA-PET Tool	ChIAPoP	14	0	40288	40302	1	0.0003	0.5001
	mango	3	64	40299	40238	0.0447	0	0.4992
	CPT2	0	0	40302	40302	0	0	0.5
	CPTv3	24	403	40278	39899	0.0562	0.0005	0.4952
	CID	0	0	40302	40302	0	0	0.5
	cLoops	1	206	40301	40096	0.0048	0	0.4974

## Sheet: dataset_5
ACC evaluation for ChIA-PET dataset_5: K562-CTCF
Significant Gold standard loops: 25,304 [anchor1_count>5, anchor2_count>5, pvalue<0.05, fdr<0.05]
Round 1
		TP	FP	FN	TN	PPV	TPR	Accuracy
ChIA-PET Tool	ChIAPoP	23383	78	1921	25226	0.9966	0.924	0.9605
	mango	21714	64	3590	25240	0.997	0.8581	0.9277
	CPT2	5557	0	19747	25304	1	0.2196	0.6098
	CPTv3	20520	32	4784	25272	0.9984	0.8109	0.9048
	CID	1159	64	24145	25240	0.9476	0.0458	0.5216
	cLoops	9833	43	15471	25261	0.9956	0.3885	0.6934
Round 2
		TP	FP	FN	TN	PPV	TPR	Accuracy
ChIA-PET Tool	ChIAPoP	23383	98	1921	25206	0.9958	0.924	0.9601
	mango	21714	61	3590	25243	0.9971	0.8581	0.9278
	CPT2	5557	0	19747	25304	1	0.2196	0.6098
	CPTv3	20520	38	4784	25266	0.9981	0.8109	0.9047
	CID	1159	53	24145	25251	0.9562	0.0458	0.5218
	cLoops	9833	61	15471	25243	0.9938	0.3885	0.693
Round 3
		TP	FP	FN	TN	PPV	TPR	Accuracy
ChIA-PET Tool	ChIAPoP	23383	82	1921	25222	0.9965	0.924	0.9604
	mango	21714	52	3590	25252	0.9976	0.8581	0.928
	CPT2	5557	0	19747	25304	1	0.2196	0.6098
	CPTv3	20520	25	4784	25279	0.9987	0.8109	0.9049
	CID	1159	66	24145	25238	0.9461	0.0458	0.5215
	cLoops	9833	64	15471	25240	0.9935	0.3885	0.693

## Sheet: dataset_6
ACC evaluation for ChIA-PET dataset_6: MCF-7-ESR1
Significant Gold standard loops: 10,836 [anchor1_count>5, anchor2_count>5, pvalue<0.05, fdr<0.05]
Round 1
		TP	FP	FN	TN	PPV	TPR	Accuracy
ChIA-PET Tool	ChIAPoP	4960	0	5876	10836	1	0.4577	0.7288
	mango	4450	0	6386	10836	1	0.4106	0.7053
	CPT2	1405	0	9431	10836	1	0.1296	0.5648
	CPTv3	433	7	10403	10829	0.984	0.0399	0.5196
	CID	1971	0	8865	10836	1	0.1818	0.5909
	cLoops	542	0	10294	10836	1	0.05	0.525
Round 2
		TP	FP	FN	TN	PPV	TPR	Accuracy
ChIA-PET Tool	ChIAPoP	4960	1	5876	10835	0.9997	0.4577	0.7288
	mango	4450	0	6386	10836	1	0.4106	0.7053
	CPT2	1405	0	9431	10836	1	0.1296	0.5648
	CPTv3	433	9	10403	10827	0.9796	0.0399	0.5195
	CID	1971	0	8865	10836	1	0.1818	0.5909
	cLoops	542	0	10294	10836	1	0.05	0.525
Round 3
		TP	FP	FN	TN	PPV	TPR	Accuracy
ChIA-PET Tool	ChIAPoP	4960	0	5876	10836	1	0.4577	0.7288
	mango	4450	0	6386	10836	1	0.4106	0.7053
	CPT2	1405	0	9431	10836	1	0.1296	0.5648
	CPTv3	433	6	10403	10830	0.9863	0.0399	0.5197
	CID	1971	0	8865	10836	1	0.1818	0.5909
	cLoops	542	0	10294	10836	1	0.05	0.525

## Sheet: dataset_7
ACC evaluation for ChIA-PET dataset_7: K562-H3K27ac
Significant Gold standard loops: 1569 [anchor1_count>5, anchor2_count>5, pvalue<0.05, fdr<0.05]
Round 1
		TP	FP	FN	TN	PPV	TPR	Accuracy
ChIA-PET Tool	ChIAPoP	643	6	926	1563	0.9907	0.4098	0.7029
	mango	464	10	1105	1559	0.9789	0.2957	0.6446
	CPT2	448	12	1121	1557	0.9739	0.2855	0.6389
	CPTv3	392	7	1177	1562	0.9824	0.2498	0.6226
	CID	631	48	938	1521	0.9293	0.4021	0.6857
	cLoops	659	178	910	1391	0.7873	0.42	0.6532
Round 2
		TP	FP	FN	TN	PPV	TPR	Accuracy
ChIA-PET Tool	ChIAPoP	643	7	926	1562	0.9892	0.4098	0.7026
	mango	464	9	1105	1560	0.9809	0.2957	0.6449
	CPT2	448	6	1121	1563	0.9867	0.2855	0.6408
	CPTv3	392	7	1177	1562	0.9824	0.2498	0.6226
	CID	631	50	938	1519	0.9265	0.4021	0.6851
	cLoops	659	174	910	1395	0.7911	0.42	0.6545
Round 3
		TP	FP	FN	TN	PPV	TPR	Accuracy
ChIA-PET Tool	ChIAPoP	643	2	926	1567	0.9968	0.4098	0.7042
	mango	464	4	1105	1565	0.9914	0.2957	0.6465
	CPT2	448	7	1121	1562	0.9846	0.2855	0.6405
	CPTv3	392	9	1177	1560	0.9775	0.2498	0.622
	CID	631	45	938	1524	0.9334	0.4021	0.6867
	cLoops	659	227	910	1342	0.7437	0.42	0.6376

## Sheet: dataset_8
ACC evaluation for ChIA-PET dataset_8: K562-H3K4me1
Significant Gold standard loops: 3627 [anchor1_count>5, anchor2_count>5, pvalue<0.05, fdr<0.05]
Round 1
		TP	FP	FN	TN	PPV	TPR	Accuracy
ChIA-PET Tool	ChIAPoP	2709	48	918	3579	0.9825	0.7468	0.8668
	mango	1472	13	2155	3614	0.9912	0.4058	0.7011
	CPT2	973	5	2654	3622	0.9948	0.2682	0.6334
	CPTv3	625	281	3002	3346	0.6898	0.1723	0.5474
	CID	526	89	3101	3538	0.8552	0.145	0.5602
	cLoops	2123	18	1504	3609	0.9915	0.5853	0.7901
Round 2
		TP	FP	FN	TN	PPV	TPR	Accuracy
ChIA-PET Tool	ChIAPoP	2709	56	918	3571	0.9797	0.7468	0.8657
	mango	1472	17	2155	3610	0.9885	0.4058	0.7005
	CPT2	973	8	2654	3619	0.9918	0.2682	0.633
	CPTv3	625	257	3002	3370	0.7086	0.1723	0.5507
	CID	526	101	3101	3526	0.8389	0.145	0.5585
	cLoops	2123	14	1504	3613	0.9934	0.5853	0.7907
Round 3
		TP	FP	FN	TN	PPV	TPR	Accuracy
ChIA-PET Tool	ChIAPoP	2709	41	918	3586	0.985	0.7468	0.8677
	mango	1472	8	2155	3619	0.9945	0.4058	0.7018
	CPT2	973	12	2654	3615	0.9878	0.2682	0.6324
	CPTv3	625	281	3002	3346	0.6898	0.1723	0.5474
	CID	526	111	3101	3516	0.8257	0.145	0.5572
	cLoops	2123	23	1504	3604	0.9892	0.5853	0.7894

## Sheet: dataset_9
ACC evaluation for ChIA-PET dataset_9: K562-H3K4me2
Significant Gold standard loops: 2658 [anchor1_count>5, anchor2_count>5, pvalue<0.05, fdr<0.05]
Round 1
		TP	FP	FN	TN	PPV	TPR	Accuracy
ChIA-PET Tool	ChIAPoP	533	2	125	656	0.9962	0.81	0.9034
	mango	445	2	213	656	0.9955	0.6762	0.8366
	CPT2	167	0	491	658	1	0.2537	0.6268
	CPTv3	67	28	591	630	0.7052	0.1018	0.5296
	CID	9	2	649	656	0.8181	0.0136	0.5053
	cLoops	231	0	427	658	1	0.351	0.6755
Round 2
		TP	FP	FN	TN	PPV	TPR	Accuracy
ChIA-PET Tool	ChIAPoP	533	3	125	655	0.9944	0.81	0.9027
	mango	445	4	213	654	0.991	0.6762	0.8351
	CPT2	167	0	491	658	1	0.2537	0.6268
	CPTv3	67	3	591	655	0.9571	0.1018	0.5486
	CID	9	0	649	658	1	0.0136	0.5068
	cLoops	231	0	427	658	1	0.351	0.6755
Round 3
		TP	FP	FN	TN	PPV	TPR	Accuracy
ChIA-PET Tool	ChIAPoP	533	2	125	656	0.9962	0.81	0.9034
	mango	445	1	213	657	0.9977	0.6762	0.8373
	CPT2	167	0	491	658	1	0.2537	0.6268
	CPTv3	67	11	591	647	0.8589	0.1018	0.5425
	CID	9	0	649	658	1	0.0136	0.5068
	cLoops	231	1	427	657	0.9956	0.351	0.6747

## Sheet: dataset_10
ACC evaluation for ChIA-PET dataset_10: K562-H3K4me3
Significant Gold standard loops: 1368 [anchor1_count>5, anchor2_count>5, pvalue<0.05, fdr<0.05]
Round 1
		TP	FP	FN	TN	PPV	TPR	Accuracy
ChIA-PET Tool	ChIAPoP	1032	6	336	1362	0.9942	0.7543	0.875
	mango	901	6	467	1362	0.9933	0.6586	0.8271
	CPT2	558	11	810	1357	0.9806	0.4078	0.6999
	CPTv3	521	495	847	873	0.5127	0.3808	0.5095
	CID	508	23	860	1345	0.9566	0.3713	0.6772
	cLoops	876	47	492	1321	0.949	0.6403	0.8029
Round 2
		TP	FP	FN	TN	PPV	TPR	Accuracy
ChIA-PET Tool	ChIAPoP	1032	10	336	1358	0.9904	0.7543	0.8735
	mango	901	9	467	1359	0.9901	0.6586	0.826
	CPT2	558	9	810	1359	0.9841	0.4078	0.7006
	CPTv3	521	688	847	680	0.4309	0.3808	0.4389
	CID	508	17	860	1351	0.9676	0.3713	0.6794
	cLoops	876	49	492	1319	0.947	0.6403	0.8022
Round 3
		TP	FP	FN	TN	PPV	TPR	Accuracy
ChIA-PET Tool	ChIAPoP	1032	6	336	1362	0.9942	0.7543	0.875
	mango	901	9	467	1359	0.9901	0.6586	0.826
	CPT2	558	3	810	1365	0.9946	0.4078	0.7028
	CPTv3	521	600	847	768	0.4647	0.3808	0.4711
	CID	508	14	860	1354	0.9731	0.3713	0.6805
	cLoops	876	45	492	1323	0.9511	0.6403	0.8037
