# Supplementary material for: Bacon: a comprehensive computational benchmarking framework for evaluating targeted chromatin conformation capture-specific methodologies
Source: Genome Biol. 2022 Jan 21;23:30. doi: 10.1186/s13059-021-02597-4 (PMC8780810; doi:10.1186/s13059-021-02597-4)
Supplement: Supplementary file 4 — Additional file 4: Table S8. Evaluation results of ACC in HiChIP datasets. [file 13059_2021_2597_MOESM4_ESM.xlsx]

## Sheet: dataset_11
ACC evaluation for HiChIP dataset_11: K562-YY1
Significant Gold standard loops: 459,590 [anchor1_count>5, anchor2_count>5, pvalue<0.05, fdr<0.05]
Round 1
		TP	FP	FN	TN	PPV	TPR	Accuracy
HiChIP Tool	Hichipper_E_S	NA	NA	NA	NA	NA	NA	NA
	Hichipper_E_A	8154	6389	451436	453201	0.5606	0.0177	0.5019
	Hichipper_C_S	NA	NA	NA	NA	NA	NA	NA
	Hichipper_C_A	24375	27056	435215	432534	0.4739	0.053	0.497
	Hichipper_chip	21348	16579	438242	443011	0.5628	0.0464	0.5051
	MAPS	139662	136808	319928	322782	0.5051	0.3038	0.5031
	FitHiChIP	62117	34156	397473	425434	0.6452	0.1351	0.5304
	CID	11994	4010	447596	455580	0.7494	0.026	0.5086
	cLoops	5185	2633	454405	456957	0.6632	0.0112	0.5027
	HiCCUPS	NA	NA	NA	NA	NA	NA	NA
Round 2
		TP	FP	FN	TN	PPV	TPR	Accuracy
HiChIP Tool	Hichipper_E_S	NA	NA	NA	NA	NA	NA	NA
	Hichipper_E_A	8154	6366	451436	453224	0.5615	0.0177	0.5019
	Hichipper_C_S	NA	NA	NA	NA	NA	NA	NA
	Hichipper_C_A	24375	27168	435215	432422	0.4729	0.053	0.4969
	Hichipper_chip	21348	16628	438242	442962	0.5621	0.0464	0.5051
	MAPS	139662	137213	319928	322377	0.5044	0.3038	0.5026
	FitHiChIP	62117	34212	397473	425378	0.6448	0.1351	0.5303
	CID	11994	4104	447596	455486	0.745	0.026	0.5085
	cLoops	5185	2579	454405	457011	0.6678	0.0112	0.5028
	HiCCUPS	NA	NA	NA	NA	NA	NA	NA
Round 3
		TP	FP	FN	TN	PPV	TPR	Accuracy
HiChIP Tool	Hichipper_E_S	NA	NA	NA	NA	NA	NA	NA
	Hichipper_E_A	8154	6469	451436	453121	0.5576	0.0177	0.5018
	Hichipper_C_S	NA	NA	NA	NA	NA	NA	NA
	Hichipper_C_A	24375	27446	435215	432144	0.4703	0.053	0.4966
	Hichipper_chip	21348	16414	438242	443176	0.5653	0.0464	0.5053
	MAPS	139662	137038	319928	322552	0.5047	0.3038	0.5028
	FitHiChIP	62117	34052	397473	425538	0.6459	0.1351	0.5305
	CID	11994	4059	447596	455531	0.7471	0.026	0.5086
	cLoops	5185	2583	454405	457007	0.6674	0.0112	0.5028
	HiCCUPS	NA	NA	NA	NA	NA	NA	NA

## Sheet: dataset_12
ACC evaluation for HiChIP dataset_12: HeLa-S3-CTCF
Significant Gold standard loops: 433,783 [anchor1_count>5, anchor2_count>5, pvalue<0.05, fdr<0.05]
Round 1
		TP	FP	FN	TN	PPV	TPR	Accuracy
HiChIP Tool	Hichipper_E_S	2349	2234	431434	431549	0.5125	0.0054	0.5001
	Hichipper_E_A	2718	2326	431065	431457	0.5388	0.0062	0.5004
	Hichipper_C_S	2345	2234	431438	431549	0.5121	0.0054	0.5001
	Hichipper_C_A	2716	2326	431067	431457	0.5386	0.0062	0.5004
	Hichipper_chip	2740	2280	431043	431503	0.5458	0.0063	0.5005
	MAPS	2514	2472	431269	431311	0.5042	0.0058	0.5
	FitHiChIP	3228	473	430555	433310	0.8721	0.0074	0.5031
	CID	25	0	433758	433783	1	0	0.5
	cLoops	91	0	433692	433783	1	0.0002	0.5001
	HiCCUPS	520	12	433263	433771	0.9774	0.0012	0.5006
Round 2
		TP	FP	FN	TN	PPV	TPR	Accuracy
HiChIP Tool	Hichipper_E_S	2349	2220	431434	431563	0.5141	0.0054	0.5001
	Hichipper_E_A	2718	2310	431065	431473	0.5405	0.0062	0.5004
	Hichipper_C_S	2345	2220	431438	431563	0.5136	0.0054	0.5001
	Hichipper_C_A	2716	2310	431067	431473	0.5403	0.0062	0.5004
	Hichipper_chip	2740	2243	431043	431540	0.5498	0.0063	0.5005
	MAPS	2514	2472	431269	431311	0.5042	0.0058	0.5
	FitHiChIP	3228	456	430555	433327	0.8762	0.0074	0.5031
	CID	25	0	433758	433783	1	0	0.5
	cLoops	91	0	433692	433783	1	0.0002	0.5001
	HiCCUPS	520	1	433263	433782	0.9981	0.0012	0.5006
Round 3
		TP	FP	FN	TN	PPV	TPR	Accuracy
HiChIP Tool	Hichipper_E_S	2349	2134	431434	431649	0.5239	0.0054	0.5002
	Hichipper_E_A	2718	2174	431065	431609	0.5556	0.0062	0.5006
	Hichipper_C_S	2345	2134	431438	431649	0.5235	0.0054	0.5002
	Hichipper_C_A	2716	2174	431067	431609	0.5554	0.0062	0.5006
	Hichipper_chip	2740	2203	431043	431580	0.5543	0.0063	0.5006
	MAPS	2514	1472	431269	432311	0.6307	0.0058	0.5012
	FitHiChIP	3228	447	430555	433336	0.8783	0.0074	0.5032
	CID	25	0	433758	433783	1	0	0.5
	cLoops	91	0	433692	433783	1	0.0002	0.5001
	HiCCUPS	520	1	433263	433782	0.9981	0.0012	0.5006

## Sheet: dataset_13
ACC evaluation for HiChIP dataset_13: PAEC-LSS
Significant Gold standard loops: 20,808 [anchor1_count>5, anchor2_count>5, pvalue<0.05, fdr<0.05]
Round 1
		TP	FP	FN	TN	PPV	TPR	Accuracy
HiChIP Tool	Hichipper_E_S	14760	989	6048	19819	0.9372	0.7093	0.8309
	Hichipper_E_A	15511	1709	5297	19099	0.9007	0.7454	0.8316
	Hichipper_C_S	14764	991	6044	19817	0.937	0.7095	0.8309
	Hichipper_C_A	15534	1771	5274	19037	0.8976	0.7465	0.8307
	Hichipper_chip	13640	606	7168	20202	0.9574	0.6555	0.8131
	MAPS	16732	1144	4076	19664	0.936	0.8041	0.8745
	FitHiChIP	16847	780	3961	20028	0.9557	0.8096	0.886
	CID	1132	26	19676	20782	0.9775	0.0544	0.5265
	cLoops	9067	144	11741	20664	0.9843	0.4357	0.7144
	HiCCUPS	9821	103	10987	20705	0.9896	0.472	0.7335
Round 2
		TP	FP	FN	TN	PPV	TPR	Accuracy
HiChIP Tool	Hichipper_E_S	14760	1049	6048	19759	0.9336	0.7093	0.8294
	Hichipper_E_A	15511	1777	5297	19031	0.8972	0.7454	0.83
	Hichipper_C_S	14764	1046	6044	19762	0.9338	0.7095	0.8296
	Hichipper_C_A	15534	1824	5274	18984	0.8949	0.7465	0.8294
	Hichipper_chip	13640	595	7168	20213	0.9582	0.6555	0.8134
	MAPS	16732	1204	4076	19604	0.9328	0.8041	0.8731
	FitHiChIP	16847	850	3961	19958	0.9519	0.8096	0.8843
	CID	1132	16	19676	20792	0.986	0.0544	0.5268
	cLoops	9067	107	11741	20701	0.9883	0.4357	0.7153
	HiCCUPS	9821	100	10987	20708	0.9899	0.472	0.7336
Round 3
		TP	FP	FN	TN	PPV	TPR	Accuracy
HiChIP Tool	Hichipper_E_S	14760	1036	6048	19772	0.9344	0.7093	0.8297
	Hichipper_E_A	15511	1720	5297	19088	0.9001	0.7454	0.8313
	Hichipper_C_S	14764	1035	6044	19773	0.9344	0.7095	0.8298
	Hichipper_C_A	15534	1795	5274	19013	0.8964	0.7465	0.8301
	Hichipper_chip	13640	649	7168	20159	0.9545	0.6555	0.8121
	MAPS	16732	1169	4076	19639	0.9346	0.8041	0.8739
	FitHiChIP	16847	791	3961	20017	0.9551	0.8096	0.8858
	CID	1132	26	19676	20782	0.9775	0.0544	0.5265
	cLoops	9067	137	11741	20671	0.9851	0.4357	0.7145
	HiCCUPS	9821	101	10987	20707	0.9898	0.472	0.7336

## Sheet: dataset_14
ACC evaluation for HiChIP dataset_14: PAEC-ST
Significant Gold standard loops: 15,498 [anchor1_count>5, anchor2_count>5, pvalue<0.05, fdr<0.05]
Round 1
		TP	FP	FN	TN	PPV	TPR	Accuracy
HiChIP Tool	Hichipper_E_S	8709	203	6789	15295	0.9772	0.5619	0.7744
	Hichipper_E_A	12890	723	2608	14775	0.9468	0.8317	0.8925
	Hichipper_C_S	8705	214	6793	15284	0.976	0.5616	0.7739
	Hichipper_C_A	12885	723	2613	14775	0.9468	0.8313	0.8923
	Hichipper_chip	13384	1082	2114	14416	0.9252	0.8635	0.8968
	MAPS	12934	1020	2564	14478	0.9269	0.8345	0.8843
	FitHiChIP	11732	499	3766	14999	0.9592	0.757	0.8624
	CID	6148	268	9350	15230	0.9582	0.3966	0.6897
	cLoops	8093	210	7405	15288	0.9747	0.5221	0.7543
	HiCCUPS	7821	312	7677	15186	0.9616	0.5046	0.7423
Round 2
		TP	FP	FN	TN	PPV	TPR	Accuracy
HiChIP Tool	Hichipper_E_S	8709	197	6789	15301	0.9778	0.5619	0.7746
	Hichipper_E_A	12890	769	2608	14729	0.9437	0.8317	0.891
	Hichipper_C_S	8705	204	6793	15294	0.9771	0.5616	0.7742
	Hichipper_C_A	12885	769	2613	14729	0.9436	0.8313	0.8908
	Hichipper_chip	13384	1052	2114	14446	0.9271	0.8635	0.8978
	MAPS	12934	1007	2564	14491	0.9277	0.8345	0.8847
	FitHiChIP	11732	512	3766	14986	0.9581	0.757	0.8619
	CID	6148	252	9350	15246	0.9606	0.3966	0.6902
	cLoops	8093	205	7405	15293	0.9752	0.5221	0.7544
	HiCCUPS	7821	302	7677	15186	0.9628	0.5046	0.7425
Round 3
		TP	FP	FN	TN	PPV	TPR	Accuracy
HiChIP Tool	Hichipper_E_S	8709	198	6789	15300	0.9777	0.5619	0.7745
	Hichipper_E_A	12890	721	2608	14777	0.947	0.8317	0.8925
	Hichipper_C_S	8705	207	6793	15291	0.9767	0.5616	0.7741
	Hichipper_C_A	12885	721	2613	14777	0.947	0.8313	0.8924
	Hichipper_chip	13384	1074	2114	14424	0.9257	0.8635	0.8971
	MAPS	12934	1005	2564	14493	0.9279	0.8345	0.8848
	FitHiChIP	11732	476	3766	15022	0.961	0.757	0.8631
	CID	6148	235	9350	15263	0.9631	0.3966	0.6907
	cLoops	8093	188	7405	15310	0.9772	0.5221	0.755
	HiCCUPS	7821	311	7677	15186	0.961638	0.504646	0.742257

## Sheet: dataset_15
ACC evaluation for HiChIP dataset_15: Embryonic stem cells (ESCs)-SMC1
Significant Gold standard loops: 9860 [anchor1_count>5, anchor2_count>5, pvalue<0.05, fdr<0.05]
Round 1
		TP	FP	FN	TN	PPV	TPR	Accuracy
HiChIP Tool	Hichipper_E_S	1463	38	8397	9822	0.9746	0.1483	0.5722
	Hichipper_E_A	3628	226	6232	9634	0.9413	0.3679	0.6725
	Hichipper_C_S	1408	39	8452	9821	0.973	0.1427	0.5694
	Hichipper_C_A	4299	366	5561	9494	0.9215	0.436	0.6994
	Hichipper_chip	6075	675	3785	9185	0.9	0.6161	0.7738
	MAPS	5463	491	4397	9369	0.9175	0.554	0.7521
	FitHiChIP	2343	472	7517	9388	0.8323	0.2376	0.5948
	CID	354	122	9506	9738	0.7436	0.0359	0.5117
	cLoops	266	23	9594	9837	0.9204	0.0269	0.5123
	HiCCUPS	1022	453	8838	9407	0.6929	0.1037	0.5289
Round 2
		TP	FP	FN	TN	PPV	TPR	Accuracy
HiChIP Tool	Hichipper_E_S	1463	48	8397	9812	0.9682	0.1483	0.5717
	Hichipper_E_A	3628	232	6232	9628	0.9398	0.3679	0.6722
	Hichipper_C_S	1408	49	8452	9811	0.9663	0.1427	0.5689
	Hichipper_C_A	4299	432	5561	9428	0.9086	0.436	0.696
	Hichipper_chip	6075	782	3785	9078	0.8859	0.6161	0.7684
	MAPS	5463	562	4397	9298	0.9067	0.554	0.7485
	FitHiChIP	2343	614	7517	9246	0.7923	0.2376	0.5876
	CID	354	138	9506	9722	0.7195	0.0359	0.5109
	cLoops	266	32	9594	9828	0.8926	0.0269	0.5118
	HiCCUPS	1022	521	8838	9339	0.6623	0.1037	0.5254
Round 3
		TP	FP	FN	TN	PPV	TPR	Accuracy
HiChIP Tool	Hichipper_E_S	1463	44	8397	9816	0.9708	0.1483	0.5719
	Hichipper_E_A	3628	245	6232	9615	0.9367	0.3679	0.6715
	Hichipper_C_S	1408	66	8452	9794	0.9552	0.1427	0.568
	Hichipper_C_A	4299	404	5561	9456	0.914	0.436	0.6975
	Hichipper_chip	6075	694	3785	9166	0.8974	0.6161	0.7728
	MAPS	5463	514	4397	9346	0.914	0.554	0.7509
	FitHiChIP	2343	555	7517	9305	0.8084	0.2376	0.5906
	CID	354	121	9506	9739	0.7452	0.0359	0.5118
	cLoops	266	32	9594	9828	0.8926	0.0269	0.5118
	HiCCUPS	1022	433	8838	9427	0.7024	0.1037	0.5299

## Sheet: dataset_16
ACC evaluation for HiChIP dataset_16: Embryonic stem cells (ESCs)-FGFR1
Significant Gold standard loops: 147,377 [anchor1_count>5, anchor2_count>5, pvalue<0.05, fdr<0.05]
Round 1
		TP	FP	FN	TN	PPV	TPR	Accuracy
HiChIP Tool	Hichipper_E_S	2265	0	145112	147377	1	0.0153	0.5076
	Hichipper_E_A	1189	0	146188	147377	1	0.008	0.504
	Hichipper_C_S	2280	0	145097	147377	1	0.0154	0.5077
	Hichipper_C_A	15970	241	131407	147136	0.9851	0.1083	0.5533
	Hichipper_chip	16865	219	130512	147158	0.9871	0.1144	0.5564
	MAPS	1938	1	145439	147376	0.9994	0.0131	0.5065
	FitHiChIP	3102	71	144275	147306	0.9776	0.021	0.5102
	CID	12453	115	134924	147262	0.9908	0.0844	0.5418
	cLoops	15847	387	131530	146990	0.9761	0.1075	0.5524
	HiCCUPS	3193	123	144184	147254	0.9629	0.0217	0.5104
Round 2
		TP	FP	FN	TN	PPV	TPR	Accuracy
HiChIP Tool	Hichipper_E_S	2265	0	145112	147377	1	0.0153	0.5076
	Hichipper_E_A	1189	0	146188	147377	1	0.008	0.504
	Hichipper_C_S	2280	0	145097	147377	1	0.0154	0.5077
	Hichipper_C_A	15970	252	131407	147125	0.9844	0.1083	0.5533
	Hichipper_chip	16865	226	130512	147151	0.9867	0.1144	0.5564
	MAPS	1938	1	145439	147376	0.9994	0.0131	0.5065
	FitHiChIP	3102	91	144275	147286	0.9715	0.021	0.5102
	CID	12453	124	134924	147253	0.9901	0.0844	0.5418
	cLoops	15847	394	131530	146983	0.9757	0.1075	0.5524
	HiCCUPS	3193	152	144184	147225	0.9546	0.0217	0.5103
Round 3
		TP	FP	FN	TN	PPV	TPR	Accuracy
HiChIP Tool	Hichipper_E_S	2265	0	145112	147377	1	0.0153	0.5076
	Hichipper_E_A	1189	0	146188	147377	1	0.008	0.504
	Hichipper_C_S	2280	0	145097	147377	1	0.0154	0.5077
	Hichipper_C_A	15970	269	131407	147108	0.9834	0.1083	0.5532
	Hichipper_chip	16865	247	130512	147130	0.9855	0.1144	0.5563
	MAPS	1938	1	145439	147376	0.9994	0.0131	0.5065
	FitHiChIP	3102	98	144275	147279	0.9693	0.021	0.5101
	CID	12453	150	134924	147227	0.988	0.0844	0.5417
	cLoops	15847	348	131530	147029	0.9785	0.1075	0.5525
	HiCCUPS	3193	110	144184	147254	0.9629	0.0217	0.5104

## Sheet: dataset_17
ACC evaluation for HiChIP dataset_17: erythroblast-Gata1
Significant Gold standard loops: 4765 [anchor1_count>5, anchor2_count>5, pvalue<0.05, fdr<0.05]
Round 1
		TP	FP	FN	TN	PPV	TPR	Accuracy
HiChIP Tool	Hichipper_E_S	75	30	4690	4735	0.7142	0.0157	0.5047
	Hichipper_E_A	123	2	4642	4763	0.984	0.0258	0.5126
	Hichipper_C_S	72	30	4693	4735	0.7058	0.0151	0.5044
	Hichipper_C_A	508	110	4257	4655	0.822	0.1066	0.5417
	Hichipper_chip	529	2	4236	4763	0.9962	0.111	0.5552
	MAPS	349	33	4416	4732	0.9136	0.0732	0.5331
	FitHiChIP	429	43	4336	4722	0.9088	0.09	0.5405
	CID	291	1	4474	4764	0.9965	0.061	0.5304
	cLoops	458	2	4307	4763	0.9956	0.0961	0.5478
	HiCCUPS	323	21	4442	4744	0.939	0.0678	0.5317
Round 2
		TP	FP	FN	TN	PPV	TPR	Accuracy
HiChIP Tool	Hichipper_E_S	75	42	4690	4723	0.641	0.0157	0.5034
	Hichipper_E_A	123	2	4642	4763	0.984	0.0258	0.5126
	Hichipper_C_S	72	42	4693	4723	0.6315	0.0151	0.5031
	Hichipper_C_A	508	122	4257	4643	0.8063	0.1066	0.5405
	Hichipper_chip	529	3	4236	4762	0.9943	0.111	0.5551
	MAPS	349	38	4416	4727	0.9018	0.0732	0.5326
	FitHiChIP	429	47	4336	4718	0.9012	0.09	0.54
	CID	291	2	4474	4763	0.9931	0.061	0.5303
	cLoops	458	3	4307	4762	0.9934	0.0961	0.5477
	HiCCUPS	323	22	4442	4743	0.9362	0.0678	0.5316
Round 3
		TP	FP	FN	TN	PPV	TPR	Accuracy
HiChIP Tool	Hichipper_E_S	75	43	4690	4722	0.6355	0.0157	0.5033
	Hichipper_E_A	123	6	4642	4759	0.9534	0.0258	0.5122
	Hichipper_C_S	72	43	4693	4722	0.626	0.0151	0.503
	Hichipper_C_A	508	121	4257	4644	0.8076	0.1066	0.5406
	Hichipper_chip	529	3	4236	4762	0.9943	0.111	0.5551
	MAPS	349	29	4416	4736	0.9232	0.0732	0.5335
	FitHiChIP	429	41	4336	4724	0.9127	0.09	0.5407
	CID	291	3	4474	4762	0.9897	0.061	0.5302
	cLoops	458	3	4307	4762	0.9934	0.0961	0.5477
	HiCCUPS	323	20	4442	4745	0.9417	0.0678	0.5318

## Sheet: dataset_18
ACC evaluation for HiChIP dataset_18: Embryonic stem cells (ESCs)-Klf4
Significant Gold standard loops: 24,589 [anchor1_count>5, anchor2_count>5, pvalue<0.05, fdr<0.05]
Round 1
		TP	FP	FN	TN	PPV	TPR	Accuracy
HiChIP Tool	Hichipper_E_S	76	30	24513	24559	0.7169	0.003	0.5009
	Hichipper_E_A	4870	23	19719	24566	0.9952	0.198	0.5985
	Hichipper_C_S	73	30	24516	24559	0.7087	0.0029	0.5008
	Hichipper_C_A	14918	536	9671	24053	0.9653	0.6066	0.7924
	Hichipper_chip	15645	588	8944	24001	0.9637	0.6362	0.8061
	MAPS	0	0	24589	24589	0	0	0.5
	FitHiChIP	17916	71	6673	24518	0.996	0.7286	0.8628
	CID	4513	291	20076	24298	0.9394	0.1835	0.5858
	cLoops	8643	1391	15946	23198	0.8613	0.3514	0.6474
	HiCCUPS	982	38	23607	24551	0.9627	0.0399	0.5192
Round 2
		TP	FP	FN	TN	PPV	TPR	Accuracy
HiChIP Tool	Hichipper_E_S	76	33	24513	24556	0.6972	0.003	0.5008
	Hichipper_E_A	4870	26	19719	24563	0.9946	0.198	0.5984
	Hichipper_C_S	73	33	24516	24556	0.6886	0.0029	0.5008
	Hichipper_C_A	14918	564	9671	24025	0.9635	0.6066	0.7918
	Hichipper_chip	15645	651	8944	23938	0.96	0.6362	0.8048
	MAPS	0	0	24589	24589	0	0	0.5
	FitHiChIP	17916	66	6673	24523	0.9963	0.7286	0.8629
	CID	4513	359	20076	24230	0.9263	0.1835	0.5844
	cLoops	8643	1694	15946	22895	0.8361	0.3514	0.6413
	HiCCUPS	982	33	23607	24556	0.9675	0.0399	0.5193
Round 3
		TP	FP	FN	TN	PPV	TPR	Accuracy
HiChIP Tool	Hichipper_E_S	76	27	24513	24562	0.7378	0.003	0.5009
	Hichipper_E_A	4870	11	19719	24578	0.9977	0.198	0.5988
	Hichipper_C_S	73	27	24516	24562	0.73	0.0029	0.5009
	Hichipper_C_A	14918	552	9671	24037	0.9643	0.6066	0.7921
	Hichipper_chip	15645	617	8944	23972	0.962	0.6362	0.8055
	MAPS	0	0	24589	24589	0	0	0.5
	FitHiChIP	17916	50	6673	24539	0.9972	0.7286	0.8632
	CID	4513	315	20076	24274	0.9347	0.1835	0.5853
	cLoops	8643	1598	15946	22991	0.8439	0.3514	0.6432
	HiCCUPS	982	32	23607	24557	0.9684	0.0399	0.5193

## Sheet: dataset_19
ACC evaluation for HiChIP dataset_19: K562-H3K27ac
Significant Gold standard loops: 1553 [anchor1_count>5, anchor2_count>5, pvalue<0.05, fdr<0.05]
Round 1
		TP	FP	FN	TN	PPV	TPR	Accuracy
HiChIP Tool	Hichipper_E_S	1045	138	508	1415	0.8833	0.6728	0.792
	Hichipper_E_A	1480	457	73	1096	0.764	0.9529	0.8293
	Hichipper_C_S	728	61	825	1492	0.9226	0.4687	0.7147
	Hichipper_C_A	1504	498	49	1055	0.7512	0.9684	0.8238
	Hichipper_chip	1292	212	261	1341	0.859	0.8319	0.8477
	MAPS	1369	1216	184	337	0.5295	0.8815	0.5492
	FitHiChIP	1419	698	134	855	0.6702	0.9137	0.7321
	CID	1526	1045	27	508	0.5935	0.9826	0.6548
	cLoops	985	17	568	1536	0.983	0.6342	0.8116
	HiCCUPS	1042	55	511	1498	0.9499	0.671	0.8178
Round 2
		TP	FP	FN	TN	PPV	TPR	Accuracy
HiChIP Tool	Hichipper_E_S	1045	164	508	1389	0.8643	0.6728	0.7836
	Hichipper_E_A	1480	501	73	1052	0.747	0.9529	0.8151
	Hichipper_C_S	728	78	825	1475	0.9032	0.4687	0.7092
	Hichipper_C_A	1504	540	49	1013	0.7358	0.9684	0.8103
	Hichipper_chip	1292	223	261	1330	0.8528	0.8319	0.8441
	MAPS	1369	1231	184	322	0.5265	0.8815	0.5444
	FitHiChIP	1419	686	134	867	0.6741	0.9137	0.7359
	CID	1526	1180	27	373	0.5639	0.9826	0.6113
	cLoops	985	15	568	1538	0.985	0.6342	0.8122
	HiCCUPS	1042	58	511	1495	0.9473	0.671	0.8168
Round 3
		TP	FP	FN	TN	PPV	TPR	Accuracy
HiChIP Tool	Hichipper_E_S	1045	118	508	1435	0.8985	0.6728	0.7984
	Hichipper_E_A	1480	448	73	1105	0.7676	0.9529	0.8322
	Hichipper_C_S	728	69	825	1484	0.9134	0.4687	0.7121
	Hichipper_C_A	1504	496	49	1057	0.752	0.9684	0.8245
	Hichipper_chip	1292	169	261	1384	0.8843	0.8319	0.8615
	MAPS	1369	1061	184	492	0.5633	0.8815	0.5991
	FitHiChIP	1419	568	134	985	0.7141	0.9137	0.7739
	CID	1526	748	27	805	0.671	0.9826	0.7504
	cLoops	985	24	568	1529	0.9762	0.6342	0.8094
	HiCCUPS	1042	62	511	1491	0.9438	0.671	0.8155

## Sheet: dataset_20
ACC evaluation for HiChIP dataset_20: BMDMs-H3K4me3
Significant Gold standard loops: 237,102 [anchor1_count>5, anchor2_count>5, pvalue<0.05, fdr<0.05]
Round 1
		TP	FP	FN	TN	PPV	TPR	Accuracy
HiChIP Tool	Hichipper_E_S	57575	238	179527	236864	0.9958	0.2428	0.6209
	Hichipper_E_A	59586	882	177516	236220	0.9854	0.2513	0.6237
	Hichipper_C_S	57542	244	179560	236858	0.9957	0.2426	0.6208
	Hichipper_C_A	59378	882	177724	236220	0.9853	0.2504	0.6233
	Hichipper_chip	34944	27	202158	237075	0.9992	0.1473	0.5736
	MAPS	31579	183	205523	236919	0.9942	0.1331	0.5662
	FitHiChIP	71910	261	165192	236841	0.9963	0.3032	0.651
	CID	31296	797	205806	236305	0.9751	0.1319	0.5643
	cLoops	33423	542	203679	236560	0.984	0.1409	0.5693
	HiCCUPS	34182	442	202920	236660	0.9872	0.1442	0.5712
Round 2
		TP	FP	FN	TN	PPV	TPR	Accuracy
HiChIP Tool	Hichipper_E_S	57575	230	179527	236872	0.996	0.2428	0.6209
	Hichipper_E_A	59586	860	177516	236242	0.9857	0.2513	0.6238
	Hichipper_C_S	57542	235	179560	236867	0.9959	0.2426	0.6208
	Hichipper_C_A	59378	860	177724	236242	0.9857	0.2504	0.6234
	Hichipper_chip	34944	30	202158	237072	0.9991	0.1473	0.5736
	MAPS	31579	182	205523	236920	0.9942	0.1331	0.5662
	FitHiChIP	71910	239	165192	236863	0.9966	0.3032	0.6511
	CID	31296	781	205806	236321	0.9756	0.1319	0.5643
	cLoops	33423	516	203679	236586	0.9847	0.1409	0.5693
	HiCCUPS	34182	440	202920	236662	0.9873	0.1442	0.5712
Round 3
		TP	FP	FN	TN	PPV	TPR	Accuracy
HiChIP Tool	Hichipper_E_S	57575	242	179527	236860	0.9958	0.2428	0.6209
	Hichipper_E_A	59586	891	177516	236211	0.9852	0.2513	0.6237
	Hichipper_C_S	57542	249	179560	236853	0.9956	0.2426	0.6208
	Hichipper_C_A	59378	891	177724	236211	0.9852	0.2504	0.6233
	Hichipper_chip	34944	25	202158	237077	0.9992	0.1473	0.5736
	MAPS	31579	186	205523	236916	0.9941	0.1331	0.5662
	FitHiChIP	71910	234	165192	236868	0.9967	0.3032	0.6511
	CID	31296	740	205806	236362	0.9769	0.1319	0.5644
	cLoops	33423	515	203679	236587	0.9848	0.1409	0.5693
	HiCCUPS	34182	441	202920	236661	0.9873	0.1442	0.5712

[truncated: 2 more sheets: dataset_21, dataset_22]
